# Supplementary material for: Highland Barley Alleviates High-Fat Diet-Induced Obesity and Liver Injury Through the IRS2/PI3K/AKT Signaling Pathway in Rats
Source: Nutrients. 2024 Oct 17;16(20):3518. doi: 10.3390/nu16203518 (PMC11510035; doi:10.3390/nu16203518)
Supplement: Supplementary file 1 [file nutrients-16-03518-s001.zip]

Archive with 2 entries (2 files):
- Table S1 RT-PCR primer sequences.pdf
- Table S2 & S3 Integrated analysis result.xlsx
