# Supplementary material for: Highland Barley Alleviates High-Fat Diet-Induced Obesity and Liver Injury Through the IRS2/PI3K/AKT Signaling Pathway in Rats
Source: Nutrients. 2024 Oct 17;16(20):3518. doi: 10.3390/nu16203518 (PMC11510035; doi:10.3390/nu16203518)
Supplement: Supplementary file 1 [file nutrients-16-03518-s001.zip › Table S2 & S3 Integrated analysis result.xlsx]

## Sheet: Table S2
pathway_id	pathway_name	S gene number	TS gene number	B gene number	TB gene number	pvalue	Pathway ID	Level1	Level2	Pathway	Pathway ID	NumFeature	NumCompound	Background	Pvalue	FDR	Compound	CompoundID	Feature
ko00640	Propanoate metabolism	11	958	31	6596	0.00298361	ko04210	Cellular Processes	Cell growth and death	Apoptosis	map04210	1	1	4	0.000426067	0.00340853	Sphingosine	C00319	pos-M300T233
ko00380	Tryptophan metabolism	14	958	45	6596	0.00348923	ko02010	Environmental Information Processing	Membrane transport	ABC transporters	map02010	3	2	126	0.0924762	0.103833	Glutathione;L-Proline	C00051;C00148	neg-M306T148;pos-M308T150_2;pos-M116T160
ko00040	Pentose and glucuronate interconversions	8	958	21	6596	0.00674858	ko04152	Environmental Information Processing	Signal transduction	AMPK signaling pathway	map04152	3	1	22	0.0148903	0.0352956	NAD+	C00003	neg-M662T96;pos-M664T67;pos-M664T98
ko00561	Glycerolipid metabolism	15	958	55	6596	0.00983358	ko04066	Environmental Information Processing	Signal transduction	HIF-1 signaling pathway	map04066	2	1	15	0.00702722	0.0221607	Ascorbate	C00072	neg-M175T67;pos-M177T76
ko04918	Thyroid hormone synthesis	17	958	68	6596	0.0152682	ko04070	Environmental Information Processing	Signal transduction	Phosphatidylinositol signaling system	map04070	1	1	29	0.0252101	0.045708	1,2-Diacyl-sn-glycerol	C00641	pos-M683T550
ko00190	Oxidative phosphorylation	29	958	134	6596	0.0158976	ko04071	Environmental Information Processing	Signal transduction	Sphingolipid signaling pathway	map04071	1	1	16	0.00798809	0.0222277	Sphingosine	C00319	pos-M300T233
ko00010	Glycolysis / Gluconeogenesis	15	958	62	6596	0.0290215	ko04080	Environmental Information Processing	Signaling molecules and interaction	Neuroactive ligand-receptor interaction	map04080	1	1	130	0.308538	0.313436	Leukotriene C4	C02166	pos-M626T155
ko00590	Arachidonic acid metabolism	16	958	68	6596	0.0314792	ko00970	Genetic Information Processing	Translation	Aminoacyl-tRNA biosynthesis	map00970	1	1	52	0.0728864	0.0880137	L-Proline	C00148	pos-M116T160
ko00270	Cysteine and methionine metabolism	12	958	47	6596	0.0326744	ko05231	Human Diseases	Cancers: Overview	Choline metabolism in cancer	map05231	9	2	11	9.13634e-05	0.00116945	Phosphatidylcholine;1-Acyl-sn-glycero-3-phosphocholine	C00157;C04230	neg-M644T319;pos-M552T360;pos-M600T322;pos-M675T352;neg-M512T261;neg-M590T295;pos-M468T264;pos-M542T265;pos-M546T298
ko01040	Biosynthesis of unsaturated fatty acids	9	958	32	6596	0.0340579	ko05230	Human Diseases	Cancers: Overview	Central carbon metabolism in cancer	map05230	1	1	37	0.0396308	0.0576448	L-Proline	C00148	pos-M116T160
ko05204	Chemical carcinogenesis	16	958	71	6596	0.0452319	ko05204	Human Diseases	Cancers: Overview	Chemical carcinogenesis	map05204	1	1	99	0.208875	0.219148	4-Oxo-1-(3-pyridyl)-1-butanone	C19567	neg-M162T186
ko00591	Linoleic acid metabolism	9	958	36	6596	0.0673781	ko05310	Human Diseases	Immune diseases	Asthma	map05310	1	1	5	0.000706287	0.00452024	Leukotriene C4	C02166	pos-M626T155
ko00430	Taurine and hypotaurine metabolism	3	958	7	6596	0.0679141	ko05143	Human Diseases	Infectious diseases: Parasitic	African trypanosomiasis	map05143	2	1	10	0.00309375	0.0143919	L-Kynurenine	C00328	neg-M207T155;pos-M209T157
ko04978	Mineral absorption	10	958	43	6596	0.0843344	ko00330	Metabolism	Amino acid metabolism	Arginine and proline metabolism	map00330	2	2	76	0.026633	0.045708	L-Proline;Pyrrole-2-carboxylate	C00148;C05942	pos-M116T160;neg-M170T109
ko04210	Apoptosis	25	958	132	6596	0.0948081	ko00360	Metabolism	Amino acid metabolism	Phenylalanine metabolism	map00360	2	2	72	0.0231246	0.0448477	Hippurate;Phenylacetylglycine	C01586;C05598	neg-M178T179;neg-M192T184
ko04726	Serotonergic synapse	21	958	109	6596	0.103141	ko00220	Metabolism	Amino acid metabolism	Arginine biosynthesis	map00220	2	1	23	0.0162214	0.0370775	N-Acetyl-L-glutamate	C00624	neg-M188T109;pos-M190T110
ko04152	AMPK signaling pathway	22	958	117	6596	0.11835	ko00270	Metabolism	Amino acid metabolism	Cysteine and methionine metabolism	map00270	2	1	62	0.0986242	0.108827	Glutathione	C00051	neg-M306T148;pos-M308T150_2
ko04664	Fc epsilon RI signaling pathway	13	958	64	6596	0.128351	ko00340	Metabolism	Amino acid metabolism	Histidine metabolism	map00340	2	1	47	0.0610073	0.0780894	Ergothioneine	C05570	pos-M230T154;pos-M230T192
ko04976	Bile secretion	14	958	70	6596	0.129418	ko00380	Metabolism	Amino acid metabolism	Tryptophan metabolism	map00380	2	1	81	0.15306	0.163264	L-Kynurenine	C00328	neg-M207T155;pos-M209T157
ko00760	Nicotinate and nicotinamide metabolism	7	958	30	6596	0.13427	ko00053	Metabolism	Carbohydrate metabolism	Ascorbate and aldarate metabolism	map00053	3	2	47	0.00727149	0.0221607	Ascorbate;D-Xylulose 5-phosphate	C00072;C00231	neg-M175T67;pos-M177T76;neg-M289T57
ko00600	Sphingolipid metabolism	10	958	47	6596	0.134628	ko00030	Metabolism	Carbohydrate metabolism	Pentose phosphate pathway	map00030	2	2	35	0.00314823	0.0143919	D-Xylulose 5-phosphate;6-Phospho-D-gluconate	C00231;C00345	neg-M289T57;neg-M275T58_2
ko00920	Sulfur metabolism	3	958	10	6596	0.167462	ko00010	Metabolism	Carbohydrate metabolism	Glycolysis / Gluconeogenesis	map00010	1	1	31	0.0285675	0.045708	Acetate	C00033	neg-M119T60
ko04977	Vitamin digestion and absorption	5	958	22	6596	0.206164	ko00562	Metabolism	Carbohydrate metabolism	Inositol phosphate metabolism	map00562	1	1	44	0.0542419	0.0708466	1,2-Diacyl-sn-glycerol	C00641	pos-M683T550
ko00592	alpha-Linolenic acid metabolism	5	958	22	6596	0.206164	ko00040	Metabolism	Carbohydrate metabolism	Pentose and glucuronate interconversions	map00040	1	1	55	0.0803475	0.0934953	D-Xylulose 5-phosphate	C00231	neg-M289T57
ko00980	Metabolism of xenobiotics by cytochrome P450	10	958	53	6596	0.233104	ko00640	Metabolism	Carbohydrate metabolism	Propanoate metabolism	map00640	1	1	48	0.0633246	0.0794661	Acetate	C00033	neg-M119T60
ko00230	Purine metabolism	22	958	129	6596	0.238131	ko00620	Metabolism	Carbohydrate metabolism	Pyruvate metabolism	map00620	1	1	31	0.0285675	0.045708	Acetate	C00033	neg-M119T60
ko05143	African trypanosomiasis	7	958	35	6596	0.238239	ko00190	Metabolism	Energy metabolism	Oxidative phosphorylation	map00190	3	1	16	0.00798809	0.0222277	NAD+	C00003	neg-M662T96;pos-M664T67;pos-M664T98
ko00564	Glycerophospholipid metabolism	16	958	93	6596	0.270049	ko00920	Metabolism	Energy metabolism	Sulfur metabolism	map00920	1	1	32	0.0303101	0.0461868	Acetate	C00033	neg-M119T60
ko04974	Protein digestion and absorption	14	958	81	6596	0.282311	ko00534	Metabolism	Glycan biosynthesis and metabolism	Glycosaminoglycan biosynthesis - heparan sulfate / heparin	map00534	1	1	3	0.000214187	0.00228467	Acetate	C00033	neg-M119T60
ko00620	Pyruvate metabolism	7	958	37	6596	0.285638	ko00564	Metabolism	Lipid metabolism	Glycerophospholipid metabolism	map00564	14	4	52	6.70281e-05	0.00116945	Phosphatidylcholine;1,2-Diacyl-sn-glycerol;1-Acyl-sn-glycero-3-phosphocholine;1-Acyl-sn-glycero-3-phosphoethanolamine	C00157;C00641;C04230;C04438	neg-M644T319;pos-M552T360;pos-M600T322;pos-M675T352;pos-M683T550;neg-M512T261;neg-M590T295;pos-M468T264;pos-M542T265;pos-M546T298;neg-M424T257;neg-M480T353;neg-M506T365;pos-M482T358
ko05310	Asthma	5	958	25	6596	0.293082	ko00591	Metabolism	Lipid metabolism	Linoleic acid metabolism	map00591	7	3	28	8.04025e-05	0.00116945	Phosphatidylcholine;12,13-DHOME;9,10,13-TriHOME	C00157;C14829;C14835	neg-M644T319;pos-M552T360;pos-M600T322;pos-M675T352;neg-M313T263;pos-M315T266;neg-M329T216
ko04071	Sphingolipid signaling pathway	20	958	121	6596	0.300299	ko00590	Metabolism	Lipid metabolism	Arachidonic acid metabolism	map00590	5	2	75	0.0257304	0.045708	Phosphatidylcholine;Leukotriene C4	C00157;C02166	neg-M644T319;pos-M552T360;pos-M600T322;pos-M675T352;pos-M626T155
ko05231	Choline metabolism in cancer	15	958	93	6596	0.37253	ko00592	Metabolism	Lipid metabolism	alpha-Linolenic acid metabolism	map00592	4	1	42	0.0498936	0.0676571	Phosphatidylcholine	C00157	neg-M644T319;pos-M552T360;pos-M600T322;pos-M675T352
ko00053	Ascorbate and aldarate metabolism	3	958	15	6596	0.374959	ko01040	Metabolism	Lipid metabolism	Biosynthesis of unsaturated fatty acids	map01040	1	1	54	0.0778341	0.0922478	Octadecanoic acid	C01530	neg-M283T492
ko04925	Aldosterone synthesis and secretion	14	958	88	6596	0.40042	ko00061	Metabolism	Lipid metabolism	Fatty acid biosynthesis	map00061	1	1	50	0.0680482	0.0837516	Octadecanoic acid	C01530	neg-M283T492
ko04066	HIF-1 signaling pathway	15	958	97	6596	0.439411	ko00561	Metabolism	Lipid metabolism	Glycerolipid metabolism	map00561	1	1	35	0.0357841	0.0532601	1,2-Diacyl-sn-glycerol	C00641	pos-M683T550
ko04730	Long-term depression	8	958	52	6596	0.489575	ko00600	Metabolism	Lipid metabolism	Sphingolipid metabolism	map00600	1	1	25	0.0190303	0.0405979	Sphingosine	C00319	pos-M300T233
ko00061	Fatty acid biosynthesis	2	958	12	6596	0.537942	ko00760	Metabolism	Metabolism of cofactors and vitamins	Nicotinate and nicotinamide metabolism	map00760	6	4	55	8.8086e-05	0.00116945	NAD+;Nicotinamide;Nicotinamide D-ribonucleotide;4-Oxo-1-(3-pyridyl)-1-butanone	C00003;C00153;C00455;C19567	neg-M662T96;pos-M664T67;pos-M664T98;pos-M123T66;pos-M335T65;neg-M162T186
ko04211	Longevity regulating pathway	12	958	84	6596	0.572638	ko00730	Metabolism	Metabolism of cofactors and vitamins	Thiamine metabolism	map00730	3	1	31	0.0285675	0.045708	NAD+	C00003	neg-M662T96;pos-M664T67;pos-M664T98
ko04723	Retrograde endocannabinoid signaling	20	958	143	6596	0.610028	ko00480	Metabolism	Metabolism of other amino acids	Glutathione metabolism	map00480	4	2	38	0.00398725	0.0150108	Glutathione;Ascorbate	C00051;C00072	neg-M306T148;pos-M308T150_2;neg-M175T67;pos-M177T76
ko00440	Phosphonate and phosphinate metabolism	1	958	6	6596	0.610149	ko00440	Metabolism	Metabolism of other amino acids	Phosphonate and phosphinate metabolism	map00440	1	1	56	0.0828865	0.0947274	Acetate	C00033	neg-M119T60
ko04973	Carbohydrate digestion and absorption	5	958	36	6596	0.615436	ko00430	Metabolism	Metabolism of other amino acids	Taurine and hypotaurine metabolism	map00430	1	1	22	0.0148903	0.0352956	Acetate	C00033	neg-M119T60
ko04080	Neuroactive ligand-receptor interaction	31	958	223	6596	0.635447	ko00230	Metabolism	Nucleotide metabolism	Purine metabolism	map00230	3	2	92	0.0433713	0.0616836	Hypoxanthine;Inosine	C00262;C00294	pos-M137T126;neg-M267T125;pos-M269T150
ko00340	Histidine metabolism	3	958	22	6596	0.639171	ko00980	Metabolism	Xenobiotics biodegradation and metabolism	Metabolism of xenobiotics by cytochrome P450	map00980	1	1	121	0.279519	0.288536	4-Oxo-1-(3-pyridyl)-1-butanone	C19567	neg-M162T186
ko00480	Glutathione metabolism	8	958	59	6596	0.640101	ko04211	Organismal Systems	Aging	Longevity regulating pathway	map04211	3	1	8	0.00194586	0.0113214	NAD+	C00003	neg-M662T96;pos-M664T67;pos-M664T98
ko02010	ABC transporters	6	958	46	6596	0.676006	ko04977	Organismal Systems	Digestive system	Vitamin digestion and absorption	map04977	6	3	39	0.000302144	0.00276246	NAD+;Ascorbate;Nicotinamide	C00003;C00072;C00153	neg-M662T96;pos-M664T67;pos-M664T98;neg-M175T67;pos-M177T76;pos-M123T66
ko05230	Central carbon metabolism in cancer	8	958	61	6596	0.678222	ko04976	Organismal Systems	Digestive system	Bile secretion	map04976	3	2	98	0.0507428	0.0676571	Glutathione;Leukotriene C4	C00051;C02166	neg-M306T148;pos-M308T150_2;pos-M626T155
ko04725	Cholinergic synapse	13	958	100	6596	0.710967	ko04974	Organismal Systems	Digestive system	Protein digestion and absorption	map04974	2	2	47	0.00727149	0.0221607	Acetate;L-Proline	C00033;C00148	neg-M119T60;pos-M116T160
ko00562	Inositol phosphate metabolism	9	958	73	6596	0.752362	ko04973	Organismal Systems	Digestive system	Carbohydrate digestion and absorption	map04973	1	1	27	0.0220288	0.0446082	Acetate	C00033	neg-M119T60
ko00030	Pentose phosphate pathway	3	958	27	6596	0.773431	ko04978	Organismal Systems	Digestive system	Mineral absorption	map04978	1	1	29	0.0252101	0.045708	L-Proline	C00148	pos-M116T160
ko00220	Arginine biosynthesis	2	958	19	6596	0.786022	ko04918	Organismal Systems	Endocrine system	Thyroid hormone synthesis	map04918	3	2	21	0.000694436	0.00452024	Glutathione;D-Xylulose 5-phosphate	C00051;C00231	neg-M306T148;pos-M308T150_2;neg-M289T57
ko00360	Phenylalanine metabolism	2	958	19	6596	0.786022	ko04925	Organismal Systems	Endocrine system	Aldosterone synthesis and secretion	map04925	3	1	24	0.0176017	0.0388451	NAD+	C00003	neg-M662T96;pos-M664T67;pos-M664T98
ko00730	Thiamine metabolism	1	958	12	6596	0.848157	ko04664	Organismal Systems	Immune system	Fc epsilon RI signaling pathway	map04664	1	1	11	0.00376095	0.0150108	Leukotriene C4	C02166	pos-M626T155
ko00970	Aminoacyl-tRNA biosynthesis	4	958	46	6596	0.917832	ko04725	Organismal Systems	Nervous system	Cholinergic synapse	map04725	1	1	12	0.00448892	0.0159606	Acetate	C00033	neg-M119T60
ko04070	Phosphatidylinositol signaling system	9	958	94	6596	0.942491	ko04730	Organismal Systems	Nervous system	Long-term depression	map04730	1	1	9	0.00248837	0.0132713	1,2-Diacyl-sn-glycerol	C00641	pos-M683T550
ko00330	Arginine and proline metabolism	4	958	50	6596	0.945501	ko04723	Organismal Systems	Nervous system	Retrograde endocannabinoid signaling	map04723	4	1	19	0.0112013	0.0298701	Phosphatidylcholine	C00157	neg-M644T319;pos-M552T360;pos-M600T322;pos-M675T352
ko00534	Glycosaminoglycan biosynthesis - heparan sulfate / heparin	1	958	22	6596	0.968523	ko04726	Organismal Systems	Nervous system	Serotonergic synapse	map04726	1	1	42	0.0498936	0.0676571	Leukotriene C4	C02166	pos-M626T155

## Sheet: Table S3
pathway_id	pathway_name	pvalue	Gene_ID	Gene_name	KO_ENTRY	EC	Description	FPKM.HFD+HHB1	FPKM.HFD+HHB2	FPKM.HFD+HHB3	FPKM.HFD+HHB4	FPKM.HFD+HHB5	FPKM.HFD+HHB6	FPKM.HFD+HFD1	FPKM.HFD+HFD2	FPKM.HFD+HFD3	FPKM.HFD+HFD4	FPKM.HFD+HFD5	FPKM.HFD+HFD6	FPKM.HFD+SD1	FPKM.HFD+SD2	FPKM.HFD+SD3	FPKM.HFD+SD4	FPKM.HFD+SD5	FPKM.HFD+SD6	fc	log2(fc)	regulation
ko02010	ABC transporters	0.676006	ENSRNOG00000002790	Abcb7	K05662	NA	ATP binding cassette subfamily B member 7 [Source:RGD Symbol;Acc:1303086]	3.79712	3.98499	4.21617	4.6789	5.24871	5.47619	1.46673	1.75363	1.74965	1.73863	1.52679	1.25343	0.5634	0.511515	0.711788	0.616983	0.559599	0.663639	2.61623	1.38749	up
ko04976	Bile secretion	0.129418	ENSRNOG00000005420	Abcg8	K05684	NA	ATP binding cassette subfamily G member 8 [Source:RGD Symbol;Acc:620300]	0.526205	0.576678	0.591526	0.741094	0.327486	0.516081	0.135846	0.110591	0.129901	0.114442	0.082462	0.052826	0.676449	0.766661	0.394113	0.823311	0.336242	1.0787	0.153618	-2.70258	down
ko00380	Tryptophan metabolism	0.00348923	ENSRNOG00000003884	Acmsd	K03392	EC:4.1.1.45	aminocarboxymuconate semialdehyde decarboxylase [Source:RGD Symbol;Acc:620868]	3.19157	2.48102	11.409	11.4432	13.1389	15.7827	3.59307	3.20291	4.22205	3.74796	3.83698	2.47514	0.738263	0.366504	0.688993	0.576781	0.242163	0.471283	6.83469	2.77288	up
ko00980	Metabolism of xenobiotics by cytochrome P450	0.635539	ENSRNOG00000012436	Adh6	K13951;K13952	EC:1.1.1.1	alcohol dehydrogenase 1 (class I) [Source:RGD Symbol;Acc:2044]	315.671	259.551	567.69	396.208	568.61	508.374	989.234	1015.45	981.648	975.144	989.937	932.392	318.645	314.922	392.103	392.797	258.947	312.335	2.95706	1.56416	up
ko04152	AMPK signaling pathway	0.11835	ENSRNOG00000007990	Adipor2	K07297	NA	adiponectin receptor 2 [Source:RGD Symbol;Acc:1307891]	32.0336	38.2336	44.6477	49.5588	47.6449	57.4185	9.41295	10.6056	9.66642	10.4841	10.8749	8.31968	3.66647	2.17757	2.45553	2.91042	3.24205	2.50614	3.50059	1.8076	up
ko00561	Glycerolipid metabolism	0.00983358	ENSRNOG00000011509	Agk	K09881	EC:2.7.1.94	acylglycerol kinase [Source:RGD Symbol;Acc:1562046]	1.80178	2.26309	2.87883	2.65411	3.01841	3.54833	1.0434	1.01516	1.71961	1.33715	1.3826	1.34308	0.565728	0.250889	0.892634	0.534146	0.345421	0.46738	2.56561	1.3593	up
ko00230	Purine metabolism	0.238131	ENSRNOG00000045738	Ak4	K00939	EC:2.7.4.3	adenylate kinase 4 [Source:RGD Symbol;Acc:2078]	39.7123	32.4949	45.4001	45.776	43.3961	57.9694	8.21075	7.93621	9.44905	9.83999	11.7737	9.22603	2.11116	1.55393	2.67896	2.49102	2.45247	2.19212	4.18673	2.06582	up
ko00760	Nicotinate and nicotinamide metabolism	0.13427	ENSRNOG00000033923	Aox2	K00157	EC:1.2.3.1	aldehyde oxidase 2 [Source:RGD Symbol;Acc:1359668]	0.40322	0.278169	0.428019	0.405293	0.446407	0.305516	1.47192	1.52204	1.35273	1.66138	1.51523	1.0146	0.145441	0.045896	0	0.063217	0.01774	0.06961	24.9716	4.64222	up
ko04918	Thyroid hormone synthesis	0.0152682	ENSRNOG00000001597	Atf2	K04450	NA	activating transcription factor 2 [Source:RGD Symbol;Acc:621862]	3.83178	3.72281	5.16204	5.69638	4.87175	5.59425	2.35383	1.6989	2.96672	2.40207	2.1317	2.80894	1.295	0.523479	1.13642	0.762261	0.263185	0.60332	3.13333	1.6477	up
ko04925	Aldosterone synthesis and secretion	0.40042	ENSRNOG00000030269	Atp2b2	K05850	EC:7.2.2.10	ATPase plasma membrane Ca2+ transporting 2 [Source:RGD Symbol;Acc:2176]	1.18645	1.17198	1.6321	1.83083	1.57441	1.77758	0.225385	0.371439	0.290487	0.409606	0.220857	0.36968	0.0892519	0.0771277	0.17076	0.0619085	0.144112	0.185932	2.58877	1.37227	up
ko04974	Protein digestion and absorption	0.282311	ENSRNOG00000023972	Col4a2	K06237	NA	collagen type IV alpha 2 chain [Source:RGD Symbol;Acc:1308085]	4.53078	4.21482	2.39532	1.39966	1.79077	3.32264	0.84967	0.845499	0.701401	1.16203	0.887392	1.03663	0.20137	0.19106	0.17948	0.337519	0.25875	0.32848	3.66324	1.87312	up
ko04974	Protein digestion and absorption	0.282311	ENSRNOG00000010663	Col6a5	K06238	NA	collagen type VI alpha 5 chain [Source:RGD Symbol;Acc:1565804]	0.0161418	0.122578	0.0838174	0.0691672	0.0313858	0.0687068	0	0.0118973	0.00502356	0.0106489	0.0168452	0	0.20267	0.066758	0.0169737	0.03488	0.0220302	0.0833461	0.1041	-3.26396	down
ko04925	Aldosterone synthesis and secretion	0.40042	ENSRNOG00000000428	Cyp21a1	K00513	EC:1.14.14.16	cytochrome P450, family 21, subfamily a, polypeptide 1 [Source:RGD Symbol;Acc:2461]	0.120451	0.121604	0.152622	0.288027	0.245446	0.105856	1.01537	1.07906	0.796001	0.496724	0.599594	1.00562	1.65188	1.59515	1.56705	2.19528	1.65521	1.97726	0.469128	-1.09195	down
ko00591	Linoleic acid metabolism	0.0673781	ENSRNOG00000047945	Cyp2c12	K07413	EC:1.14.14.1	cytochrome P450, family 2, subfamily c, polypeptide 12 [Source:RGD Symbol;Acc:2470]	8.81502	10.1033	73.774	94.7981	53.7193	79.3273	10.3364	8.49664	8.90654	11.0794	8.50612	9.79118	25.9978	31.9031	28.4906	21.9742	33.6952	26.0204	0.339813	-1.55719	down
ko00590	Arachidonic acid metabolism	0.0314792	ENSRNOG00000013241	Cyp2c24	K07413	EC:1.14.14.1	cytochrome P450, family 2, subfamily c, polypeptide 24 [Source:RGD Symbol;Acc:1563697]	0.912559	0.903753	0.698727	0.373418	0.631046	0.610337	0	0	0.032218	0	0	0	0.227686	0.236415	0.21123	0.517312	0.106515	0.181546	0.0217586	-5.52227	down
ko04976	Bile secretion	0.129418	ENSRNOG00000009488	Cyp7a1	K00489	EC:1.14.14.23	cytochrome P450 family 7 subfamily A member 1 [Source:RGD Symbol;Acc:2482]	18.9658	20.0618	7.7132	17.623	7.38265	9.40285	69.6494	70.6495	75.6614	62.037	76.8099	73.422	36.0713	29.2643	36.6698	28.4695	39.7512	33.2515	2.10455	1.07351	up
ko04080	Neuroactive ligand-receptor interaction	0.635447	ENSRNOG00000010997	Ednrb	K04198	NA	endothelin receptor type B [Source:RGD Symbol;Acc:2536]	1.81036	1.34044	2.09991	1.30146	1.82755	1.96093	0.291625	0.389006	0.469198	0.460509	0.449781	0.353513	0.103866	0	0.210539	0.138644	0.105801	0.173095	3.29756	1.7214	up
ko00590	Arachidonic acid metabolism	0.0314792	ENSRNOG00000017286	Ephx2	K08726	3.1.3.76;EC:3.3.2.10	epoxide hydrolase 2 [Source:RGD Symbol;Acc:620732]	1.75371	1.93279	15.4247	16.6665	17.1892	17.303	1.97538	1.97758	1.26791	1.56339	1.64537	1.46094	9.17087	7.85222	9.90519	9.32511	9.87542	7.96635	0.182837	-2.45137	down
ko00592	alpha-Linolenic acid metabolism	0.206164	ENSRNOG00000020440	Fads2	K10226	EC:1.14.19.3	fatty acid desaturase 2 [Source:RGD Symbol;Acc:68339]	404.206	457.94	319.505	441.057	265.806	370.058	96.7645	102.743	107.475	135.867	119.288	100.562	24.4922	14.7696	30.7805	23.0892	20.8135	15.8974	5.10386	2.35159	up
ko04152	AMPK signaling pathway	0.11835	ENSRNOG00000000299	Foxo3	K09408	NA	forkhead box O3 [Source:RGD Symbol;Acc:1309196]	1.31627	1.02027	1.36651	2.02676	1.73874	2.06602	0.423405	0.527795	0.50121	1.05126	0.693343	0.601552	2.42747	2.32611	2.51516	2.24435	2.2624	2.4797	0.266469	-1.90796	down
ko04976	Bile secretion	0.129418	ENSRNOG00000016469	Fxyd2	NA	NA	FXYD domain-containing ion transport regulator 2 [Source:RGD Symbol;Acc:2173]	3.93911	3.08865	3.47458	0.711129	2.63126	2.50094	11.4277	7.91669	14.0601	12.8198	9.64018	10.8126	2.16703	2.83529	3.7347	3.37085	1.76164	1.8589	4.23928	2.08382	up
ko04210	Apoptosis	0.0948081	ENSRNOG00000019822	Gadd45b	K04402	NA	growth arrest and DNA-damage-inducible, beta [Source:RGD Symbol;Acc:1309080]	2.10256	1.26233	1.11729	1.13307	1.11776	0.818628	13.8291	13.244	11.9645	8.61396	12.2719	10.2651	3.86916	3.89554	4.35367	4.10788	3.12597	4.69443	2.91885	1.5454	up
ko04210	Apoptosis	0.0948081	ENSRNOG00000013090	Gadd45g	K04402	NA	growth arrest and DNA-damage-inducible, gamma [Source:RGD Symbol;Acc:1311796]	13.2395	12.7705	22.8069	32.3795	20.0228	21.2262	69.3276	63.4455	60.9182	43.8173	58.3397	50.055	468.615	566.447	435.45	508.355	511.72	531.802	0.114447	-3.12725	down
ko04918	Thyroid hormone synthesis	0.0152682	ENSRNOG00000014183	Gnaq	K04634	NA	G protein subunit alpha q [Source:RGD Symbol;Acc:620770]	1.64312	2.31752	2.35345	1.4827	1.79575	2.59756	0.990926	0.812624	1.23386	0.763253	1.08832	0.991653	0.399788	0.573515	0.652979	0.168544	0.422568	0.343402	2.29641	1.19938	up
ko04723	Retrograde endocannabinoid signaling	0.610028	ENSRNOG00000019570	Gng3	K04540	NA	G protein subunit gamma 3 [Source:RGD Symbol;Acc:620805]	0.760553	0.353699	0.795128	0.905315	1.11403	1.70473	0.511346	0.405954	0.305685	0.188405	0.488965	0.815165	0	0	0.151827	0.061292	0.309294	0.121743	4.21562	2.07575	up
ko00561	Glycerolipid metabolism	0.00983358	ENSRNOG00000015124	Gpam	NA	NA	glycerol-3-phosphate acyltransferase, mitochondrial [Source:RGD Symbol;Acc:61847]	15.2244	16.0959	26.5087	32.9287	26.5948	37.413	2.03871	2.11921	2.1973	2.64517	2.68613	2.85087	0.532315	0.46856	0.659327	1.14228	0.645999	0.611962	3.58025	1.84006	up
ko04152	AMPK signaling pathway	0.11835	ENSRNOG00000023509	Irs2	NA	NA	insulin receptor substrate 2 [Source:RGD Symbol;Acc:69316]	1.6293	1.33414	2.46871	2.83218	2.99738	2.71463	1.02839	0.961789	0.987123	1.13874	1.28517	1.18238	3.61295	2.96828	3.79434	3.02587	4.09701	2.91104	0.322575	-1.63229	down
